# Supplementary material for: NRas Nanoclusters Mediate Crosstalk Between BRAF/ERK and PI3K/AKT Signaling in Melanoma Cells
Source: Int J Mol Sci. 2025 Dec 1;26(23):11647. doi: 10.3390/ijms262311647 (PMC12692423; doi:10.3390/ijms262311647)
Supplement: Supplementary file 1 [file ijms-26-11647-s001.zip]

Archive with 3 entries (2 files):
- ijms-3876466-supplementary/
- ijms-3876466-supplementary/cell_0_movie.avi
- ijms-3876466-supplementary/ijms-3876466_Supplementary_Material.pdf
